# Supplementary material for: A SmelAAT Acyltransferase Variant Causes a Major Difference in Eggplant (Solanum melongena L.) Peel Anthocyanin Composition
Source: Int J Mol Sci. 2021 Aug 25;22(17):9174. doi: 10.3390/ijms22179174 (PMC8431300; doi:10.3390/ijms22179174)
Supplement: Supplementary file 1 [file ijms-22-09174-s001.zip]

Archive with 1 entries (1 files):
- ijms-1321836-supplementary.pdf
